# Supplementary material for: The parent-of-origin lncRNA MISSEN regulates rice endosperm development
Source: Nat Commun. 2021 Nov 11;12:6525. doi: 10.1038/s41467-021-26795-7 (PMC8585977; doi:10.1038/s41467-021-26795-7)
Supplement: Supplementary file 4 — Supplementary Data 1 [file 41467_2021_26795_MOESM4_ESM.xlsx]

## Sheet: Supplementary Data 1
Supplementary Data 1. Proteins identified in specific bands by MS may interact with MISSEN.
Majority protein IDs	Peptides A	Unique peptides A
Q6Z0N5	11	11
Q6K447	9	9
Q6F2U8	8	8
Q6YY64	8	4
Q0DEU8	6	6
Q5N726	6	2
Q6ERU3	6	3
Q8W1L6	5	5
Q6Z7B0	5	5
Q9SNK3	5	5
Q5N725	5	1
Q02897	5	3
A0A0P0VEN2	4	4
Q6ESW6	4	3
Q10N21	4	4
Q7XR19	4	0
Q94CN1	3	3
Q10MT2	3	3
A0A0P0VTT8	3	3
Q9SNN5	3	3
Q5Z9H9	3	3
Q0J0R2	2	2
Q10CE4	2	2
Q7XR19	2	1
Q5WMY3	2	2
Q7XUY5	2	2
Q5Z7N3	2	2
Q69K00	2	2
P48494	2	2
Q6ZH98	2	2
Q10MP7	2	2
Q69XJ9	2	2
Q6YYR2	2	2
Q6ZBP3	2	2
Q0JA68	2	2
Q8S6N5	1	1
Q2QV45	1	1
Q9FU69	1	1
Q6Z9G0	1	1
Q8S6F2	1	1
Q851Y8	1	1
Q7XHS6	1	1
A0A0P0VH21	1	1
B7F9E7	1	1
Q337K3	1	1
A0A0P0VTT8	1	1
Q8S0I1	1	1
A0A0P0VZH9	1	1
Q9FW07	1	1
A0A0P0WC10	1	1
Q9SNN5	1	1
Q8LQU3	1	1
Q2QP56	1	1
A0A0P0XYC8	1	1
A0A0P0Y5G2	1	1
A0A0P0WAX0	1	1
Q10KN8	1	1
Q851Y8	1	1
A0A0P0VNW4	1	1
Q6Z8F4	1	1
Q40731	1	1
Q8W3J0	1	1
Q0E2X7	1	1
Q0JQR9	1	1
Q7XTJ6	1	1
Q9FW07	1	1
Q688X9	1	1
Q6YY64	1	0
P35681	1	1
A0A0N7KLI9	1	1
A0A0P0Y1V1	1	1
Q53LY0	1	1
Q7XQG9	1	1
Q2QLY5	1	1
Q851Y8	1	1
Q7XHS6	1	1
Q7XSB4	1	1
A0A0P0V3Q5	1	1
P49027	1	1
A0A0P0VTT8	1	1
Q6ZEZ2	1	1
Q75HE6	1	1
P12331	1	1
A2ZTZ7	1	1
Q9LSU1	1	1
Q75G93	1	1
Q75HX3	1	1
O82451	1	1
Q6YTX5	1	1
Q9XHW8	1	1
Q9LWN1	1	1
Q10H93	1	1
Q84UR8	1	1
Q6Z8E0	1	1
Q8H4X2	1	1
Q2QXN5	1	1
Q9FW37	1	1
Q5ZDH6	1	1
