# Supplementary material for: The parent-of-origin lncRNA MISSEN regulates rice endosperm development
Source: Nat Commun. 2021 Nov 11;12:6525. doi: 10.1038/s41467-021-26795-7 (PMC8585977; doi:10.1038/s41467-021-26795-7)
Supplement: Supplementary file 5 — Supplementary Data 2 [file 41467_2021_26795_MOESM5_ESM.xlsx]

## Sheet: Supplementary Data 2
Supplementary Data 2. Proteins identified in specific bands by MS may interact with HePF.
Accession	Peptides	Unique Peptides
CLH2	34	34
CLH1	34	34
Q65X97	15	15
Q10NM5	9	9
RLA0	7	7
ASMT2	7	7
Q6L509	6	6
ACT1	5	5
Q6F2U8	5	5
Q7XUC9	5	5
G3PC3	5	1
Q10DV7	5	5
Q8L4L4	5	5
Q69V57	4	4
A0A0P0WQ12	3	3
ATPBM	3	3
A0A0P0V6Q2	3	3
Q0JKB4	3	3
ATPAM	3	3
Q7XUC9	3	3
Q40677	3	2
Q5SNH5	2	2
Q65X97	2	2
RBL	2	2
Q8S6F2	2	2
A0A0P0Y838	2	2
A0A0N7KGP4	2	2
EF1A	2	2
A0A0P0VTT8	2	2
H2AV3	2	2
H2AV1	2	2
H2AV2	2	2
Q2R2W2	2	2
Q84J55	2	2
A0A0P0XG77	2	2
Q6ZKC0	2	2
Q06967	2	2
Q7XTE8	2	2
Q6EUP4	2	2
A0A0P0VTT8	2	2
A0A0N7KGP4	2	2
O64937	2	2
Q94JJ0	2	1
Q7X8A1	2	2
P0C512	2	2
Q8S6F2	2	2
A0A0P0Y838	2	2
Q84MP7	2	2
Q8H7Y8	2	2
Q8S857	2	2
A0A0P0WQ12	2	2
A0A0P0V6Q2	2	2
ATPBM	2	2
Q0JKB4	2	2
A0A0P0YCC8	2	2
Q2QLY5	2	2
Q2QLY4	2	2
Q10M12	2	2
Q6L509	1	1
Q10NA1	1	1
BIP4	1	1
BIP5	1	1
Q10NA9	1	1
Q943K7	1	1
Q84TA1	1	1
Q53NM9	1	1
BIP1	1	1
TBA2	1	1
Q75GI3	1	1
ADT	1	1
Q0DJC0	1	1
Q7F280	1	1
Q65XK3	1	1
Q9XHX4	1	1
Q0JBV4	1	1
A0A0P0WBB0	1	1
A0A0P0WTA4	1	1
Q2RAD9	1	1
Q2QSW7	1	1
Q0JCT1	1	1
A0A0P0WRT9	1	1
A0A0P0WSK4	1	1
Q0DN00	1	1
A0A0P0WA64	1	1
P12331	1	1
Q10HD0	1	1
P12330	1	1
Q8W0E6	1	1
Q53KY2	1	1
A0A0P0X2T8	1	1
Q5KQP4	1	1
A0A0P0Y368	1	1
A0A0P0WK70	1	1
A3BEP0	1	1
Q6ZI32	1	1
A0A0P0UZ80	1	1
Q0DXS6	1	1
A0A0P0VQM3	1	1
Q6K8Z4	1	1
Q7XTZ0	1	1
Q5JJP8	1	1
Q69TV0	1	1
Q5JM78	1	1
Q6Z3F0	1	1
B7EKG8	1	1
Q6K493	1	1
A0A0P0VGB2	1	1
Q8LND6	1	1
B9F3S3	1	1
B9G934	1	1
Q2QPW1	1	1
A0A0N7KJL1	1	1
A0A0P0XCM1	1	1
Q6Z3Y1	1	1
A0A0P0XPY1	1	1
Q6Z3T4	1	1
Q6ZCF9	1	1
P0C032	1	1
A0A0P0WBK1	1	1
Q5N7K8	1	1
A0A0P0VJI2	1	1
Q94HG3	1	1
Q5Z567	1	1
Q6H4P2	1	1
A0A0P0XKG0	1	1
Q336Z5	1	1
Q7XK24	1	1
P31691	1	1
Q0DJC0	1	1
Q6F2U8	1	1
P0C522	1	1
Q02897	1	1
P14323	1	1
Q6ZBC3	1	1
Q10BD2	1	1
Q852A6	1	1
Q10NF0	1	1
Q10HD0	1	1
P12331	1	1
P12330	1	1
Q8W0E6	1	1
Q7XKE9	1	1
Q84NW1	1	1
P0C358	1	1
A0A0P0VSI8	1	1
Q9SNK3	1	1
A0A0P0W613	1	1
A0A0N7KQR9	1	1
Q69MV7	1	1
Q2R2W2	1	1
A0A0P0XG77	1	1
Q6ZKC0	1	1
Q06967	1	1
Q7XTE8	1	1
Q6EUP4	1	1
Q84J55	1	1
Q10N30	1	1
A0A0P0VB96	1	1
Q8S0R8	1	1
Q2QTJ7	1	1
Q0INY7	1	1
P18566	1	1
Q2QTJ1	1	1
Q0DXS6	1	1
A0A0P0WK70	1	1
A0A0P0UZ80	1	1
Q5KQP4	1	1
Q6AVJ1	1	1
A0A0P0VGY8	1	1
A0A0N7KPI4	1	1
Q0J709	1	1
Q2R1F9	1	1
Q7F0I0	1	1
A0A0N7KM16	1	1
A0A0P0VBC7	1	1
Q7F2Z1	1	1
A0A0P0WBB0	1	1
A0A0P0WTA4	1	1
Q2RAD9	1	1
Q2QSW7	1	1
Q0JCT1	1	1
A0A0P0WRT9	1	1
A0A0P0WSK4	1	1
tr|Q0DN00|Q0DN00	1	1
A0A0P0WA64	1	1
A0A0P0VI36	1	1
Q8S6N5	1	1
A0A0P0VLX4	1	1
A0A0P0WIS0	1	1
Q65WY6	1	1
A0A0P0WPR5	1	1
Q5ZCC0	1	1
Q7XRD3	1	1
A0A0P0WMU5	1	1
B7EKD0	1	1
B7ECH1	1	1
Q2QYV1	1	1
Q7F280	1	1
Q0JBV4	1	1
A0A0P0WAN6	1	1
