# Supplementary material for: The parent-of-origin lncRNA MISSEN regulates rice endosperm development
Source: Nat Commun. 2021 Nov 11;12:6525. doi: 10.1038/s41467-021-26795-7 (PMC8585977; doi:10.1038/s41467-021-26795-7)
Supplement: Supplementary file 6 — Supplementary Data 3 [file 41467_2021_26795_MOESM6_ESM.xlsx]

## Sheet: Supplementary Data 3
Supplementary Data 3. The GO terms of the DEGs between WT and MISSEN-RNAi 7DAP caryopsis.
GO term	Ontology	Description	p-value	FDR
GO:0016998	P	cell wall macromolecule catabolic process	3.1e-06	0.0001
GO:0044036	P	cell wall macromolecule metabolic process	5.3e-06	0.00017
GO:0071554	P	cell wall organization or biogenesis	0.00014	0.0033
GO:0051171	P	regulation of nitrogen compound metabolic process	2.5e-21	6.3e-19
GO:0006032	P	chitin catabolic process	6.3e-06	0.00018
GO:0006030	P	chitin metabolic process	6.3e-06	0.00018
GO:0005976	P	polysaccharide metabolic process	9.9e-05	0.0024
GO:0016052	P	carbohydrate catabolic process	0.0014	0.03
GO:0004568	F	chitinase activity	6.3e-06	0.00059
GO:0045735	F	nutrient reservoir activity	7.2e-05	0.005
Significance was determined by Yekutieli (FDR) tests
