# Supplementary material for: The parent-of-origin lncRNA MISSEN regulates rice endosperm development
Source: Nat Commun. 2021 Nov 11;12:6525. doi: 10.1038/s41467-021-26795-7 (PMC8585977; doi:10.1038/s41467-021-26795-7)
Supplement: Supplementary file 7 — Supplementary Data 4 [file 41467_2021_26795_MOESM7_ESM.xlsx]

## Sheet: Supplementary Data 4
Supplementary Data 4. FPKM of carbohydrate and cell wall related genes
gene ID	WT-R1	WT-R2	WT-R3	MISSEN-RNAi-R1	MISSEN-RNAi-R2	MISSEN-RNAi-R3
LOC_Os01g01840	0.708256	0.36847	0.518184	1.46156	1.74555	1.43307
LOC_Os01g38610	0.107367	0.0533188	0.0549874	0.25248	0.399517	0.282922
LOC_Os01g43230	8.14672	7.39243	7.23566	16.0661	15.2166	17.197
LOC_Os01g54300	2.0877	2.44871	2.46425	4.6288	5.14529	5.12797
LOC_Os01g64110	0.069177	0.0229023	0	0.441542	0.187207	0.205074
LOC_Os10g20860	0	0	0	0.284011	0.762635	0.185649
LOC_Os10g36160	11.2721	9.77833	8.98822	23.0797	26.7156	22.2067
LOC_Os10g39680	0.484755	0.361095	0.124132	1.7506	1.43483	1.1177
LOC_Os10g40510	0.531347	0.369415	0.326551	1.28519	0.86276	1.15512
LOC_Os10g42850	0	0.080544	0.0415323	0.531235	0.288041	0.360607
LOC_Os11g02350	763.025	749.2	737.87	1546.59	1589.58	1530.25
LOC_Os11g02400	25.9905	21.3735	21.3051	55.9378	47.6764	46.4984
LOC_Os11g02424	30.9101	30.6241	30.3808	63.0484	62.038	62.2475
LOC_Os11g02530	0.858938	0.639825	0.989773	1.2624	1.88862	1.98046
LOC_Os11g18730	0.12534	0.15561	0.0320959	0.315796	0.302095	0.387048
LOC_Os11g37950	1.25724	1.34119	1.62164	5.34978	4.77272	2.99084
LOC_Os11g37960	0.470066	0.52523	0.842593	3.43459	3.39887	2.96118
LOC_Os11g37970	5.12071	5.77659	4.7918	24.3381	21.6847	26.6747
LOC_Os12g02340	187.223	178.472	183.664	420.819	444.919	410.102
LOC_Os12g37970	2.10363	3.134	2.00081	7.11735	6.61795	6.7707
LOC_Os12g43790	0.475877	0.945285	0.758231	2.13153	1.28782	2.14221
LOC_Os02g10760	1.53408	1.87191	2.60392	4.32896	4.67046	3.94137
LOC_Os02g22020	0.911147	0.930092	0.674032	2.06609	2.00342	2.07583
LOC_Os02g31030	18.6861	19.7272	19.3541	88.6819	93.2511	91.8337
LOC_Os02g41510	0.166237	0.247661	0.425686	0.795793	1.09656	0.944545
LOC_Os02g49640	0	0	0	1.40941	1.5171	2.00141
LOC_Os02g55380	1.628	2.52242	2.53466	5.9722	4.16338	6.94968
LOC_Os02g58350	2.61222	3.40163	3.62701	6.20128	5.71427	8.20276
LOC_Os03g04060	0.785931	0.663501	0.402509	1.54453	1.51541	1.32026
LOC_Os03g08490	0.573797	0.368757	0.345725	1.32664	1.54139	1.16736
LOC_Os03g11614	12.5243	11.1886	10.6564	38.701	41.0552	36.3421
LOC_Os03g16850	0.893251	1.06462	0.98814	2.44862	2.75574	2.29495
LOC_Os03g26910	1.24967	1.03853	1.17553	3.16142	2.74344	2.57054
LOC_Os03g40670	1.14246	1.4589	1.64387	5.18123	6.07305	5.2146
LOC_Os03g43410	1.81754	1.13805	1.82121	5.49519	3.84936	3.67012
LOC_Os03g50960	0.324381	0.429568	0.553764	1.96148	0.768109	2.24378
LOC_Os03g53790	0.0383228	0.0190312	0	0.251044	0.155564	0.0946726
LOC_Os03g56010	0	0	0	0.161641	0.651064	0.237733
LOC_Os03g58350	21.8634	19.81	19.2906	47.122	43.0905	47.4919
LOC_Os04g23440	0.638279	1.85306	0.955526	2.86995	3.08923	2.47437
LOC_Os04g28150	6.54317	5.15927	6.70208	11.7791	16.3723	12.4872
LOC_Os04g42940	0.0340447	0.10144	0	0.377416	0.276395	0.336415
LOC_Os04g42950	0.802966	1.07251	0.59558	1.95333	1.60164	1.72372
LOC_Os04g43400	0	0	0.0964272	0.379504	0.238841	0.511644
LOC_Os04g52260	3.68642	4.3768	3.12492	14.5192	11.6532	12.3938
LOC_Os05g35500	5.97932	5.57876	4.60268	10.3355	11.7314	11.4948
LOC_Os05g36900	1.4523	1.61726	1.30725	4.12479	2.81367	2.60927
LOC_Os05g40080	0	0	0	0.221089	0.31168	0.260134
LOC_Os06g04850	0.643812	1.14425	0.62474	2.32216	2.16639	2.14295
LOC_Os06g06750	5.84094	6.72501	6.21144	14.9601	14.8	15.4404
LOC_Os06g12210	2.29647	2.6067	2.52026	5.12474	7.82387	5.349
LOC_Os06g25010	0.194192	0.0771488	0.0397816	0.4697	0.788284	0.422163
LOC_Os06g48160	1.45779	1.22076	1.17113	3.1688	2.84277	3.19175
LOC_Os06g49840	1.12916	1.93987	1.31288	3.81376	2.8183	2.50299
LOC_Os06g51050	0.516764	0.171084	0.14115	0.867999	1.01389	1.08937
LOC_Os06g51060	1.37324	2.12515	1.11218	3.70128	3.07887	3.09264
LOC_Os07g08460	8.50509	8.04343	9.12814	16.8698	18.4315	17.311
LOC_Os07g35350	0.0407959	0.0405186	0.0417866	0.616717	0.414007	0.50391
LOC_Os07g35480	0.0385961	0.0191669	0.0395334	0.894642	0.940039	0.819989
LOC_Os07g35510	0.0904067	0.0359169	0	0.236893	0.293591	0.196539
LOC_Os07g39320	0.454246	0.263176	0.620371	2.59416	2.95796	2.09471
LOC_Os08g20420	2.00613	1.58026	2.22019	4.83373	4.04835	4.6939
LOC_Os08g26880	1.52775	1.4346	1.59331	3.83521	3.04442	3.12911
LOC_Os08g42390	2.52875	2.56864	2.9728	5.99476	5.68655	5.82108
LOC_Os09g25060	0.208321	0.336221	0.213381	0.839793	0.660656	0.643295
LOC_Os09g29830	1.34647	1.49465	0.912685	2.25499	2.87352	2.97411
LOC_Os09g35030	0.1463	0.0363264	0.0374633	0.405467	0.482524	0.325277
LOC_Os01g13320	0.214699	0.234564	0.263896	0.757315	0.61007	0.509176
LOC_Os10g39680	0.484755	0.361095	0.124132	1.7506	1.43483	1.1177
LOC_Os11g37950	1.25724	1.34119	1.62164	5.34978	4.77272	2.99084
LOC_Os11g37960	0.470066	0.52523	0.842593	3.43459	3.39887	2.96118
LOC_Os11g37970	5.12071	5.77659	4.7918	24.3381	21.6847	26.6747
LOC_Os02g01300	0.81928	1.16245	1.55847	2.41806	2.07857	3.00701
LOC_Os02g33390	0.0784507	0	0	0.632507	0.636911	0.620174
LOC_Os02g54190	1.56219	1.55157	1.38835	5.001	5.31558	4.24515
LOC_Os03g04060	0.785931	0.663501	0.402509	1.54453	1.51541	1.32026
LOC_Os04g15840	3.27791	3.14711	2.46218	8.14865	8.7598	7.37793
LOC_Os06g51050	0.516764	0.171084	0.14115	0.867999	1.01389	1.08937
LOC_Os06g51060	1.37324	2.12515	1.11218	3.70128	3.07887	3.09264
LOC_Os08g01670	0.366751	0.224159	0.202277	0.824525	1.14519	0.669061
LOC_Os08g25070	4.56507	3.77837	3.37707	16.5498	14.6704	14.4102
