# Supplementary material for: The parent-of-origin lncRNA MISSEN regulates rice endosperm development
Source: Nat Commun. 2021 Nov 11;12:6525. doi: 10.1038/s41467-021-26795-7 (PMC8585977; doi:10.1038/s41467-021-26795-7)
Supplement: Supplementary file 9 — Source Data [file 41467_2021_26795_MOESM9_ESM.xlsx]

## Sheet: Figure 1
Figure1B										Figure1D
	WT					mutant					WT									mutant									MISSEN-OX-1
	fertility	sterility	seed setting rate			fertility	sterility	seed setting rate			less-endosperm	dent-bulge shape	normal	Total	E/T(%)	B/T(%)	N/T(%)			less-endosperm	dent-bulge shape	normal	Total	E/T(%)	B/T(%)	N/T(%)			less-endosperm	dent-bulge shape	normal	Total	E/T(%)	B/T(%)	N/T(%)
plant1	135	46	0.745856		plant1	42	87	0.325581		plant1	7	1	148	156	4.48718	0.641026	94.8718		plant1	30	57	42	129	23.2558	44.186	32.5581		plant1	38	46	102	186	20.4301	24.7312	54.8387
plant2	159	30	0.84127		plant2	47	129	0.267045		plant2	6	0	185	191	3.14136	0	96.8586		plant2	63	66	47	176	35.7955	37.5	26.7045		plant2	29	40	77	146	19.863	27.3973	52.7397
plant3	167	21	0.888298		plant3	19	108	0.149606		plant3	0	0	185	185	0	0	100		plant3	50	58	19	127	39.3701	45.6693	14.9606		plant3	28	40	82	150	18.6667	26.6667	54.6667
plant4	203	21	0.90625		plant4	30	99	0.232558		plant4	6	2	161	169	3.5503	1.18343	95.2663		plant4	60	39	30	129	46.5116	30.2326	23.2558		plant4	32	47	75	154	20.7792	30.5195	48.7013
plant5	174	32	0.84466		plant5	23	86	0.211009		plant5	1	0	147	148	0.675676	0	99.3243		plant5	47	39	23	109	43.1193	35.7798	21.1009		plant5	35	57	68	160	21.875	35.625	42.5
plant6	182	31	0.85446		plant6	40	79	0.336134		plant6	8	2	191	201	3.9801	0.995025	95.0249		plant6	38	41	40	119	31.9328	34.4538	33.6134		plant6	21	58	75	154	13.6364	37.6623	48.7013
plant7	173	32	0.843902		plant7	45	99	0.3125		plant7	2	0	155	157	1.27389	0	98.7261		plant7	51	48	45	144	35.4167	33.3333	31.25		plant7	29	57	96	182	15.9341	31.3187	52.7473
plant8	144	14	0.911392		plant8	30	99	0.232558		plant8	4	1	173	178	2.24719	0.561798	97.191		plant8	76	23	30	129	58.9147	17.8295	23.2558		plant8	31	53	90	174	17.8161	30.4598	51.7241
plant9	133	26	0.836478		plant9	59	75	0.440299		plant9	8	0	202	210	3.80952	0	96.1905		plant9	49	26	59	134	36.5672	19.403	44.0299		plant9	20	138	7	165	12.1212	83.6364	4.24242
plant10	124	30	0.805195		plant10	31	67	0.316327		plant10	5	0	172	177	2.82486	0	97.1751		plant10	22	45	31	98	22.449	45.9184	31.6327		plant10	31	76	63	170	18.2353	44.7059	37.0588
plant11	177	27	0.867647		plant11	42	88	0.323077		plant11	6	0	167	173	3.46821	0	96.5318		plant11	35	53	42	130	26.9231	40.7692	32.3077		plant11	30	52	114	196	15.3061	26.5306	58.1633
plant12	157	29	0.844086		plant12	39	75	0.342105		plant12	7	1	154	162	4.32099	0.617284	95.0617		plant12	36	39	39	114	31.5789	34.2105	34.2105		plant12	32	61	92	185	17.2973	32.973	49.7297
		Ave.	0.849125		plant13	52	120	0.302326		plant13	4	0	117	121	3.30579	0	96.6942		plant13	52	68	52	172	30.2326	39.5349	30.2326		plant13	49	77	76	202	24.2574	38.1188	37.6238
		S.D.	0.0446553		plant14	25	98	0.203252		plant14	7	0	149	156	4.48718	0	95.5128		plant14	32	66	25	123	26.0163	53.6585	20.3252		plant14	45	37	90	172	26.1628	21.5116	52.3256
					plant15	59	77	0.433824		plant15	3	0	165	168	1.78571	0	98.2143		plant15	46	31	59	136	33.8235	22.7941	43.3824		plant15	29	48	54	131	22.1374	36.6412	41.2214
					plant16	37	57	0.393617		plant16	1	0	150	151	0.662252	0	99.3377		plant16	39	18	37	94	41.4894	19.1489	39.3617						Ave.	18.9679	35.2332	45.7989
					plant17	38	66	0.365385		plant17	4	1	155	160	2.5	0.625	96.875		plant17	35	31	38	104	33.6538	29.8077	36.5385						S.D.	3.84636	14.6957	13.1521
					plant18	44	90	0.328358		plant18	4	0	101	105	3.80952	0	96.1905		plant18	58	32	44	134	43.2836	23.8806	32.8358
							Ave.	0.30642		plant19	5	0	145	150	3.33333	0	96.6667						Ave.	34.7938	35.6849	29.5213
Figure1E							S.D.	0.0787656						Ave.	2.89053	0.266571	96.8429						S.D.	9.55697	10.1163	8.10745
	MISSEN expression level													S.D.	1.40646	0.416812	1.6245
	MISSEN		actin
	WT	mutant	WT	mutant
Ct value	39.3145	27.0935	25.4391	26.4111							MISSEN-OX-2									MISSEN-RNAi-1									MISSEN-RNAi-2
	36.973	27.1903	25.3297	26.1558							less-endosperm	dent-bulge shape	normal	Total	E/T(%)	B/T(%)	N/T(%)			less-endosperm	dent-bulge shape	normal	Total	E/T(%)	B/T(%)	N/T(%)			less-endosperm	dent-bulge shape	normal	Total	E/T(%)	B/T(%)	N/T(%)
			25.4686	26.4026						plant1	7	60	50	117	5.98291	51.2821	42.735		plant1	3	0	133	136	2.20588	0	97.7941		plant1	15	2	158	175	8.57143	1.14286	90.2857
Ave.	38.1438	27.1419	25.3844	26.2834						plant2	11	43	45	99	11.1111	43.4343	45.4545		plant2	8	1	142	151	5.29801	0.662252	94.0397		plant2	14	1	150	165	8.48485	0.606061	90.9091
S.D.	1.65573	0.0684074	0.0773412	0.180554						plant3	7	43	53	103	6.79612	41.7476	51.4563		plant3	0	0	146	146	0	0	100		plant3	7	2	210	219	3.19635	0.913242	95.8904
										plant4	9	32	68	109	8.25688	29.3578	62.3853		plant4	1	0	114	115	0.869565	0	99.1304		plant4	12	0	147	159	7.54717	0	92.4528
Figure1F										plant5	15	59	68	142	10.5634	41.5493	47.8873		plant5	9	1	156	166	5.42169	0.60241	93.9759		plant5	14	1	206	221	6.33484	0.452489	93.2127
	MISSEN isoform expression level									plant6	17	91	59	167	10.1796	54.491	35.3293		plant6	2	0	115	117	1.7094	0	98.2906		plant6	10	2	186	198	5.05051	1.0101	93.9394
	MISSEN	isoform1	isoform2	isoform3	actin					plant7	7	27	100	134	5.22388	20.1493	74.6269		plant7	5	2	91	98	5.10204	2.04082	92.8571		plant7	11	0	161	172	6.39535	0	93.6047
Ct value	27.14	31.4367	30.9966	30.6758	22.0093					plant8	9	52	60	121	7.43802	42.9752	49.5868		plant8	6	0	90	96	6.25	0	93.75		plant8	5	0	124	129	3.87597	0	96.124
	27.1497	31.6598	31.7373	30.9443	21.9864					plant9	25	46	65	136	18.3824	33.8235	47.7941		plant9	6	0	154	160	3.75	0	96.25		plant9	10	0	91	101	9.90099	0	90.099
	27.2072	31.4192	30.9568	30.8623	22.155					plant10	8	53	53	114	7.01754	46.4912	46.4912		plant10	5	1	138	144	3.47222	0.694444	95.8333		plant10	8	2	155	165	4.84848	1.21212	93.9394
Ave.	27.1656	31.5052	31.2302	30.8274	22.0502					plant11	16	63	62	141	11.3475	44.6809	43.9716		plant11	8	0	143	151	5.29801	0	94.702		plant11	2	0	132	134	1.49254	0	98.5075
S.D.	0.0362827	0.134155	0.439576	0.137585	0.0914394					plant12	16	78	74	168	9.52381	46.4286	44.0476		plant12	3	1	75	79	3.79747	1.26582	94.9367		plant12	2	0	139	141	1.41844	0	98.5816
										plant13	9	40	62	111	8.10811	36.036	55.8559		plant13	6	1	94	101	5.94059	0.990099	93.0693		plant13	6	0	140	146	4.10959	0	95.8904
										plant14	10	22	60	92	10.8696	23.913	65.2174		plant14	3	0	111	114	2.63158	0	97.3684		plant14	3	0	138	141	2.12766	0	97.8723
										plant15	22	70	51	143	15.3846	48.951	35.6643		plant15	3	0	126	129	2.32558	0	97.6744		plant15	4	1	113	118	3.38983	0.847458	95.7627
														Ave.	9.7457	40.3541	49.9002		plant16	2	0	142	144	1.38889	0	98.6111						Ave.	5.11627	0.412289	94.4714
														S.D.	3.52502	9.88126	10.742						Ave.	3.46631	0.39099	96.1427						S.D.	2.67583	0.49064	2.79642
																							S.D.	1.94967	0.610207	2.30663

## Sheet: Figure 2 and 4
Figure 2B and 4E
	free endosperm nuclei at 1DAP							free endosperm nuclei at 2DAP							endosperm cell layers at 3DAP
	WT	MISSEN-RNAi	MISSEN-OX	HeFP-OX	hefp			WT	MISSEN-RNAi	MISSEN-OX	HeFP-OX	hefp			WT	MISSEN-RNAi	MISSEN-OX	HeFP-OX	hefp
	26	46	32	34	27			179	188	58	208	96			3	3	3	4	2
	29	56	15	41	14			177	164	81	136	54			3	5	1	6	1.5
	36	30	25	59	26			163	217	17	201	23			2	4	2	6	0
	35	37	19	54	10			180	202	113	189	14			4	5	1	7	1
	15	33	17	56	38			142	184	15	167	19			3	5	1	6	2
	43	80	28	64	13			37	204	43	225	21			3	6	1	6	3
	33	33	27	42	12				202	16	150	19			4	5	1	7	1
	30	24	51	29	28				182	1	206	18			2	5	4	7	1
	31	34	49	46	11				244	62	241	14			3	6	1	5	1
	31	64	44		22				129	73	218	121			2	6	1	6	0
	34	42	37		15				224	20	234	58			4	6	2	5	1
	19	26	43		18				208	15		113			3	7	1	8	1
	36	34	35		15				249	16					3	5		6	2
	34	87	14		14				184	52					3	6		7	3
			22		6				185	22						6		6	1
			15		31		Ave.	146.333	197.733	40.2667	197.727	47.5				6			0
			25		36		S.D.	55.4821	30.1839	31.887	34.1118	40.7197				6			3
			28		12														2
					28														2
					28									Ave.	3	5.41176	1.58333	6.13333	1.44737
					37									S.D.	0.679366	0.939336	0.996205	0.99043	0.955899
					18
					18
					12
					14
					13
					18
Ave.	30.8571	44.7143	29.2222	47.2222	19.7778
S.D.	7.1345	19.8084	11.7851	11.8192	9.00997

## Sheet: Figure3
Figure 3A
	MISSEN		actin
	Root-WT	Root-MISSEN-OX	Root-WT	Root-MISSEN-OX
Ct value	31.5906	17.3009	20.8929	19.6176
	31.4645	16.1499	20.2579	19.5156
	31.4482		20.3779	19.6287
Ave.	31.5011	16.7254	20.5095	19.5873
S.D.	0.077965	0.813922	0.33737	0.062363
Figure 3B
	U6		actin		MISSEN
	nuclear	cytoplasm	nuclear	cytoplasm	nuclear	cytoplasm
Ct value	16.4904	18.6718	29.0677	23.8004	33.9981	30.3546
	16.49	18.3314	30.2801	23.8677	34.1896	30.5164
	16.3572	18.1624	29.3012	23.9919		30.5424
Ave.	16.4459	18.3885	29.5497	23.8867	34.0938	30.4711
S.D.	0.0768035	0.259466	0.643275	0.09715	0.135426	0.101768
									Figure 3D
										RIP
										Input	IgG	HeFP
									Ct value	28.8482	37.5627	32.3142
										28.8049	36.3359	32.3425
										28.9441	36.8552	32.7192
									Ave.	28.8657	36.9179	32.4586
									S.D.	0.0712375	0.615837	0.226063

## Sheet: Figure 4 and S3
Figure 4F and S3D
	WT	MISSEN-RNAi-1	MISSEN-RNAi-2	MISSEN-RNAi-3	MISSEN-OX-1	MISSEN-OX-2	HeFP-OX-1	HeFP-OX-2	hefp-1	hefp-2
1000 grain weight	25.06	26.36	25.42	23.42	23.96	16.86	24.76	25.48	19	15.9
	25.12	27.84	28.26	26.24	23.1	17.4	24.66	27.38	18.96	17.2
	22.7	27	27.6	27.36	21.94	17.82	25.78	27.42	19.4	19.02
	24.5	26.88	26.16	25.8	23.34	16.08	26.52	25.38	19.92	17.44
	25.48	26.54	28.58	26.88	23.44	14.16	26.34	26.5	16.8	17.14
	25.2	26.78	24.44	27.64	23.1	17.16	26.2	27.62	19.04	14.46
	25.3	26.78	27.06	26.28	23.74	16.58	26.6	27.1	17.48	19.7
	24.12	27.84	26.12	27.24	23.5	17	24.24	25.98	18.22	14.88
	25.3	27.52	25.8	26.4	22.42	17.74	25.42	27.9	19.02	16.58
	23.08	26.78		27.18		17.28	24.84	27.84	18.84	17.08
	23.7			24.18		16.26		26.94	20.08	17.64
								25.72	18.34	19.9
									19.48	17.48
									19.42	20.96
									18.9
Ave.	24.5055	27.032	26.6044	26.2382	23.1711	16.7582	25.536	26.7717	18.86	17.5271
S.D.	0.973081	0.521979	1.36974	1.33882	0.636876	1.02452	0.868859	0.927968	1.73363	1.85646
Figure 4F and S3C
	caryopsis length at 3DAP
	WT	MISSEN-RNAi	MISSEN-OX	HeFP-OX	hefp
	4.74497	4.75839	2.9	5.73154	4.03356
	4.74497	5.26175	2.9	5.44966	4.83893
	4.02685	4.95973	2.68	4.79195	3.2953
	4.69799	5.30872	2.17	5.60403	4.16779
	4.74497	5.52349	4.14	5.10067	3.02013
	4.02685	5.80537	4.46	5.02013	3.61074
	4.74497	5.77852	4.34	5.43624	3.88591
	5.14765	4.38926	4.34	5.32215	4.10738
	5.41611	5.2349	2.48	4.85906	2.34899
	4.2953	4.48993		4.85906	4.83893
	4.83221	5.42953		5.71812	3.36242
	4.2953	3.89262		4.83221	2.40268
	4.61074				4.43624
	5.14765				3.89933
	3.75839				2.53691
					3.20134
Ave.	4.61566	5.06935	3.37889	5.22707	3.62416
S.D.	0.459883	0.58729	0.922774	0.358655	0.79466

## Sheet: Figure 7
Figure7A
	MISSEN				actin
	0DAP	1DAP	3DAP	5DAP	0DAP	1DAP	3DAP	5DAP
Ct value	29.3838	31.0987	29.1196	31.6348	24.4758	25.8905	22.7765	22.8399
	29.3712	30.5083	28.9426	31.9934	24.6136	26.0667	22.9603	22.9747
	29.1576	31.392	28.914	32.2504
Ave.	29.3042	30.9997	28.992	31.9595	24.5447	25.9786	22.8684	22.9073
S.D.	0.127142	0.45009	0.111359	0.30915	0.0974125	0.124589	0.129905	0.0952964
Figure7B
	Primer1
	0 day		3 day		4 day
	IgG	H3K27me3	IgG	H3K27me3	IgG	H3K27me3
Ct value	36.2164	40	35.9528	34.9245	35.9853	34.3664
	36.1946	39.7065	37.338	34.0709	35.9196	33.4083
	33.2048	39.4009	35.0465		36.1228
Ave.	35.2053	39.7024	36.1125	34.4977	36.0093	33.8874
S.D.	1.73248	0.299591	1.15405	0.603578	0.103683	0.677522
	Primer2
	0 day		3 day		4 day
	IgG	H3K27me3	IgG	H3K27me3	IgG	H3K27me3
Ct value	36.0478	36.0943	35.4133	34.102	35.5818	33.077
	35.7556	35.2098	36.0516	34.3889	34.3574	33.2833
			36.274		35.0375
Ave.	35.9017	35.652	35.913	34.2454	34.9923	33.1801
S.D.	0.206603	0.625427	0.4468	0.202847	0.613442	0.145908

## Sheet: Figure S2 and S4
Figure S2B																Figure S2F and S4H
	MISSEN							actin									WT					mutant					MISSEN-RNAi
	seedling14d	panical	anther	pistil	seeds 5d	callus	flag leaf	seedling14d	panical	anther	pistil	seeds 5d	callus	flag leaf			germinated pollen	Total pollen	pollen germination rate（%）			germinated pollen	Total pollen	pollen germination rate（%）			germinated pollen	Total pollen	pollen germination rate（%）
Ct value	30.2518	30.5903	33.1566	27.2251	32.9641	34.0487	34.5012	24.0843	23.6606	26.7758	24.7874	24.1331	24.3395	25.3859		picture1	38	55	69.0909		picture1	36	60	60		picture1	70	89	78.6517
	30.9774	30.7156	33.139	27.566	32.6781	32.7762	36.9231	24.0673	23.9333	27.0526	24.9961	23.777	24.5551	25.2863		picture2	35	57	61.4035		picture2	36	55	65.4545		picture2	56	67	83.5821
	30.8526	30.2037	33.0734	27.0391	33.5606	33.706	36.1793	23.6454	23.5733	26.3665	25.4935	23.6876	24.2857	25.1057		picture3	24	39	61.5385		picture3	37	62	59.6774		picture3	45	56	80.3571
Ave.	30.6939	30.5032	33.123	27.2767	33.0676	33.5103	35.8679	23.9323	23.7224	26.7317	25.0923	23.8659	24.3934	25.2593		picture4	56	81	69.1358		picture4	56	89	62.9213		picture4	86	107	80.3738
S.D.	0.387914	0.266815	0.0438457	0.267183	0.450268	0.658442	1.24066	0.248604	0.187792	0.345195	0.362782	0.235631	0.142579	0.142017		picture5	52	74	70.2703		picture5	82	114	71.9298		picture5	92	108	85.1852
																picture6	84	110	76.3636		picture6	72	109	66.055		picture6	45	58	77.5862
																picture7	123	151	81.457		picture7	60	97	61.8557		picture7	28	35	80
Figure S2C	MISSEN expression level at 5DAP								MISSEN expression level at 3DAP									Ave.	69.8942				Ave.	63.9848				Ave.	80.8194
	MISSEN			actin					MISSEN			actin						S.D.	7.28952				S.D.	4.27523				S.D.	2.67484
	WT	MISSEN-OX-1	MISSEN-OX-2	WT	MISSEN-OX-1	MISSEN-OX-2			WT	MISSEN-RNAi-1	MISSEN-RNAi-2	WT	MISSEN-RNAi-1	MISSEN-RNAi-2
Ct value	33.9928	22.7936	22.6049	25.6754	24.9493	24.7342		Ct value	30.0324	30.8723	30.7444	25.6883	25.636	25.5565			MISSEN-OX					hefp					HeFP-OX
	33.6851	22.7108	22.6815	25.6122	24.8316	24.9457			30.2192	30.7149	30.9462	25.6971	25.8122	25.5863			germinated pollen	Total pollen	pollen germination rate（%）			germinated pollen	Total pollen	pollen germination rate（%）			germinated pollen	Total pollen	pollen germination rate（%）
		22.9808	22.6781	25.7677	24.8897	24.891			30.1268	30.7001	30.8809	25.7259	25.7678	25.4178		picture1	90	115	78.2609		picture1	38	70	54.2857		picture1	69	83	83.1325
Ave.	33.839	22.8284	22.6548	25.6851	24.8902	24.857		Ave.	30.1261	30.7624	30.8572	25.7037	25.7386	25.5202		picture2	86	108	79.6296		picture2	39	72	54.1667		picture2	150	168	89.2857
S.D.	0.217583	0.138325	0.0432955	0.0781912	0.0588453	0.109792		S.D.	0.0934247	0.0954349	0.102984	0.0197084	0.0916355	0.089936		picture3	71	94	75.5319		picture3	52	94	55.3191		picture3	66	74	89.1892
																picture4	92	121	76.0331		picture4	25	43	58.1395		picture4	67	74	90.5405
																picture5	87	112	77.6786		picture5	17	40	42.5		picture5	73	88	82.9545
																picture6	51	73	69.863		picture6	19	32	59.375			89	100	87.0205
																picture7	35	49	71.4286				Ave.	53.9643				S.D.	3.66992
																		Ave.	75.4894				S.D.	6.00197
																		S.D.	3.60691
Figure S2H and S4H
	WT																								Ave.	S.D.
embryo sac width	238.56	235.236	244.745	258.315	254.79	221.885	240.784	240.529	244.498	239.706	217.006	212.13	211.658	224.949	239.325	214.136	256.901	209.523	233.23	248.458	206.859	223.781	244.19	227.001	232.841	15.6113
embryo sac length	407.712	381.632	410.643	426.266	432.964	348.192	394.049	412.193	407.344	398.418	333.221	330.113	351.763	332.137	393.832	344.174	418.397	339.029	391.394	422.969	301.439	361.413	397.674	357.421	378.933	37.1068
	MISSEN-RNAi											Ave.	S.D.
embryo sac width	276.072	268.276	275.064	279.905	250.099	258.267	256.22	248.12	239.823	250.164	231.25	257.569	14.9903
embryo sac length	387.685	467.375	441.102	392.041	394.163	489.853	445.215	412.254	402.254	398.245	412.254	422.04	32.4189
	MISSEN-OX												Ave.	S.D.
embryo sac width	232.375	227.965	216.062	227.861	230.392	225.789	235.111	232.428	228.154	224.685	218.245	221.254	226.693	5.82827
embryo sac length	340.088	324.362	334.955	374.679	357.098	363.524	365.254	372.524	342.328	370.542	363.2		355.323	17.0518
	HeFP-OX												Ave.	S.D.
embryo sac width	255.363	262.415	247.982	231.47	226.079	236.068	252.713	262.456	249.905	261.581	254.739	224.932	247.142	13.9679
embryo sac length	391.329	454.634	411.517	378.367	351.29	389.858	466.913	433.233	430.673	440.254	420.121	412.454	415.054	33.1934
	hefp													Ave.	S.D.
embryo sac width	238.375	229.361	259.561	206.922	242.215	241.457	213.163	232.776	246.427	215.308	247.794	249.451	216.903	233.824	16.3573
embryo sac length	376.011	412.708	443.204	365.888	442.167	406.794	362.221	341.936	455.177	381.455	407.098	428.58	338.728	397.074	39.0392
Figure S2J							Figure S2L
	three sigman	total pistil	MISSEN knock-down effectioncy	three stigma ratio				caryopsis length at 1DAP				caryopsis length at 2DAP				caryopsis length at 3DAP				caryopsis length at4 DAP
WT	0	32	-0.00451323	0				WT	MISSEN-RNAi			WT	MISSEN-RNAi			WT	MISSEN-RNAi			WT	MISSEN-RNAi
MISSEN-RNAi-1	4	27	0.997127	0.2121				1.72483	2.14765			3.18121	3.2349			4.74497	4.75839			6.27517	6.42198
MISSEN-RNAi-2	3	29	0.970595	0.148148				1.85235	1.73826			3.44295	3.61074			4.74497	5.26175			6.61074	6.24161
MISSEN-RNAi-3	7	33	0.407525	0.103448				1.69799	1.92617			2.65772	3.83893			4.02685	4.95973			5.51678	6.38255
MISSEN-RNAi-4	2	29	0.29166	0.0689655				1.81208	1.91946			3.98658	3.74497			4.69799	5.30872			6.1208	6.47651
MISSEN-RNAi-5	1	26	0.6538	0.0384615				1.69799	1.89933			2.27517	2.95302			4.74497	5.52349			6.27517	6.24832
								1.72483	1.91946			2.28859	2.75839			4.02685	5.80537			5.69799	6.47651
								1.69799	1.91946			2.97987	3.47803			4.74497	5.77852			5.69799	6.71141
								1.87248	1.81879			3.44295	3.39263			5.14765	4.38926			5.50336	6.44295
								1.58389	1.73826			2.71141	3.35742			5.41611	5.2349			5.98658	6.58389
									2.02013			3.44295				4.2953	4.48993			6.43624	6.46276
									1.95302			3.47651				4.83221	5.42953			6.15436
							Ave.	1.74049	1.90909			2.78524				4.2953	3.89262			6.07383
							S.D.	0.0904795	0.117646		Ave.	3.05593	3.37433			4.61074				5.22819
											S.D.	0.527668	0.352989			5.14765				6.43624
																3.75839				5.90604
															Ave.	4.61566	5.06935		Ave.	5.99463	6.44485
															S.D.	0.459883	0.58729		S.D.	0.397831	0.140257

## Sheet: Figure S4
Figure S4B
	HeFP							actin
	anther	pistil	panical	caryopsis 3d	caryopsis 5d	caryopsis 7d	caryopsis10d	anther	pistil	panical	caryopsis 3d	caryopsis 5d	caryopsis 7d	caryopsis10d
Ct value	34.7905	30.3195	30.1566	28.9093	29.5042	29.8181	30.2805	29.5588	25.7665	26.0586	24.4062	24.5465	25.9493	27.1885
	34.625	30.5824	30.409	28.8047	29.41	29.8365	30.1751	29.0494	25.5855	26.0326	24.4856	24.529	25.8825	27.2292
	34.4845	30.2205	30.605	28.778	29.5536	29.9258	30.3683	28.643	25.2518	26.1256	24.2413	24.612	26.044	27.1325
Ave.	34.6333	30.3741	30.3902	28.8307	29.4893	29.8601	30.2746	29.0837	25.5346	26.0723	24.3777	24.5625	25.9586	27.1834
S.D.	0.153195	0.187033	0.22477	0.0693744	0.0729563	0.057596	0.0967146	0.458841	0.261122	0.0479943	0.124582	0.043725	0.0811315	0.0485755
Figure S4K										Figure S4C
	Hwayoung										HeFP expression level at 3DAP
	less-endosperm	dent-bulge shape	normal	Total	E/T(%)	B/T(%)	N/T(%)				HeFP			actin
plant1	11	3	96	110	10	2.72727	87.2727				WT	HeFP-OX-1	HeFP-OX-2	WT	HeFP-OX-1	HeFP-OX-2
plant2	5	0	93	98	5.10204	0	94.898			Ct vaule	28.8917	25.1805	24.7822	24.6883	25.3431	25.3431
plant3	3	1	118	122	2.45902	0.819672	96.7213				29.3796	25.287	25.2655	24.6971	25.505	25.505
plant4	8	0	76	84	9.52381	0	90.4762				29.346	25.115	25.5443	24.7259	25.2801	25.2801
plant5	7	0	94	101	6.93069	0	93.0693			Ave.	29.2058	25.1942	25.1973	24.7037	25.3761	25.3761
plant6	9	0	124	133	6.76692	0	93.2331			S.D.	0.272519	0.0868029	0.385626	0.0197084	0.116027	0.116027
plant7	9	1	99	109	8.25688	0.917431	90.8257
plant8	7	0	83	90	7.77778	0	92.2222
plant9	15	2	79	96	15.625	2.08333	82.2917
plant10	4	3	113	120	3.33333	2.5	94.1667
plant11	6	2	86	94	6.38298	2.12766	91.4894
plant12	11	0	79	90	12.2222	0	87.7778
plant13	5	0	102	107	4.6729	0	95.3271
				Ave.	7.61951	0.859644	91.5209
				S.D.	3.62572	1.0978	3.92183
	T-hefp
	less-endosperm	dent-bulge shape	normal	Total	E/T(%)	B/T(%)	N/T(%)
plant1	33	7	5	45	73.3333	15.5556	11.1111
plant2	20	43	1	64	31.25	67.1875	1.5625
plant3	24	18	8	50	48	36	16
plant4	20	15	8	43	46.5116	34.8837	18.6047
plant5	7	25	11	43	16.2791	58.1395	25.5814
plant6	8	15	9	32	25	46.875	28.125
plant7	21	31	1	53	39.6226	58.4906	1.88679
plant8	7	18	4	29	24.1379	62.069	13.7931
plant9	8	13	7	28	28.5714	46.4286	25
plant10	8	7	10	25	32	28	40
plant11	1	57	7	65	1.53846	87.6923	10.7692
plant12	6	15	22	43	13.9535	34.8837	51.1628
plant13	10	13	6	29	34.4828	44.8276	20.6897
				Ave.	31.8985	47.7718	20.3297
				S.D.	17.9421	18.9479	14.0863

## Sheet: Figure S7
Figure S7D
	MISSEN		actin
	Leaf-WT	Leaf-emf2a	Leaf-WT	Leaf-emf2a
Ct value	39.1277	38.3347	26.1471	25.927
	40.137	38.1439	26.2575	25.7578
	39.986	37.7486	26.2228	25.7721
Ave.	39.7502	38.0757	26.2091	25.8189
S.D.	0.54441	0.298954	0.0564385	0.0938087
